# Supplementary material for: Ratio of extracellular water to intracellular water and simplified creatinine index as predictors of all-cause mortality for patients receiving hemodialysis
Source: PLoS One. 2023 Mar 10;18(3):e0282864. doi: 10.1371/journal.pone.0282864 (PMC10004563; doi:10.1371/journal.pone.0282864)
Supplement: S1 File — (XLSX) [file pone.0282864.s001.xlsx]

## Sheet: Sheet1
No	Age	Sex	HD vintage	CRE	ALB	Hb	TC	P	CRP	Al	Smo	ESKD Cause	DM	HTN	CVD history	CTR	Censor	FU periods	BMI	mCI	ECW/ICW
1	50	0	4.10411	12.17	4.2	11.7	163	7	0.09	1	1	CGN	0	1	1	55.5	1	11.8851	20.7144	22.827	0.184358
2	30	1	11.2356	16.52	4	12.3	178	6.7	0.07	0	0	CGN	0	1	0	39.9	1	6.88511	18.2353	28.197	0.236967
3	38	1	3.64384	16.72	4.4	11.9	165	5.1	0.11	1	1	CGN	0	1	0	44.4	1	11.9685	22.8625	28.2312	0.25969
4	45	0	1.94247	14.27	3.8	12.3	155	7.2	0.05	0	0	CGN	0	1	0	42.9	1	6.38654	22.9568	24.6288	0.263415
5	39	1	0.555047	7.8	3.7	11	158	5	0.49	1	1	Nephro Sc	0	1	1	42.5	1	1.68879	23.0546	21.0863	0.273171
6	29	1	0.616438	18.25	4.4	12.8	179	8.1	0.11	0	1	Nephro Sc	0	1	1	44.2	1	6.88522	22.0581	29.9813	0.285106
7	55	0	3.51233	10.34	3.5	8.9	147	3.8	2.01	0	0	Nephro Sc	0	1	1	46.8	1	4.22308	22.1519	21.0086	0.294798
8	45	1	0.767123	9.96	4.2	9	144	6.4	0.01	0	0	CGN	0	1	0	41.6	1	5.2942	20.0986	22.3893	0.299595
9	55	1	3.01644	13.49	4.1	12.5	162	3.8	0.04	0	1	CGN	0	1	0	51.2	1	11.9655	20.1893	24.7005	0.302521
10	41	0	1.10934	11.92	3.5	10.7	145	7	0.2	0	1	Others	0	1	0	46.4	1	2.99203	21.7784	23.0521	0.32
11	52	0	0.578082	11.03	4	10.8	170	7.8	0.04	0	0	Nephro Sc	0	1	1	50.9	1	2.97087	17.3238	21.7106	0.330986
12	48	1	0.564384	9.88	3.9	9.9	145	4.7	0.66	0	0	DM	1	1	0	53.8	1	2.75645	30.0013	22.1716	0.357759
13	53	0	0.569863	9.73	4.1	11.2	224	5.9	0.02	0	0	CGN	0	1	0	50.8	1	7.86406	18.4747	20.6536	0.36413
14	19	0	34.5123	11.75	4	9.1	216	11.5	0.21	0	0	CGN	0	0	0	43.6	0	4.26132	19.3878	22.1993	0.365217
15	42	1	0.945205	9.57	4.1	10.8	140	4.6	1.25	0	0	CGN	1	1	1	41.3	1	6.72622	19.1436	22.263	0.366834
16	39	1	17.2	14.45	3.9	13.6	127	5.3	0.05	0	0	CGN	0	1	0	46.1	1	6.88508	20.5844	26.0124	0.373272
17	60	1	0.99726	12.35	3.7	12	219	7.2	0.12	0	0	Nephro Sc	0	1	1	44.8	1	6.86644	21.3401	23.4585	0.37619
18	67	1	0.545205	13.64	3.8	11.3	108	7.1	5.44	1	0	DM	1	1	1	43.4	0	8.05868	20.976	24.0743	0.37766
19	61	1	0.520548	11.16	3.6	11.5	190	4.7	0.21	1	1	Others	0	1	0	49.7	1	3.72074	19.1844	22.3584	0.384181
20	65	0	13.7479	12.44	3.8	9.7	138	5.2	0.02	0	0	CGN	0	1	1	46.4	0	9.68076	18.9386	22.1397	0.388889
21	60	1	9.15068	13.92	4.1	13.3	182	6.1	0.09	0	1	CGN	0	1	0	50.8	1	4.89422	20.061	24.6917	0.390558
22	45	0	19.737	11.42	3.7	10.2	165	3.8	0.73	0	0	CGN	0	1	1	47.1	1	11.9874	16.9342	22.4407	0.391026
23	60	0	13.7178	11.63	3.6	10.9	183	6.9	0.31	0	0	CGN	0	1	1	51.1	1	11.9492	21.3405	21.7174	0.391304
24	24	1	1.10137	11	3.9	12.3	131	3.4	0.01	0	0	CGN	0	1	0	37.3	1	9.2961	18.0662	24.4739	0.392344
25	49	0	18.3342	11.42	3.8	11.8	209	5.7	0.04	0	0	CGN	0	1	0	50.4	1	4.64237	18.9036	21.072	0.404412
26	58	0	12.7068	11.5	4.1	9.9	192	4.8	0.08	0	0	Nephro Sc	0	1	1	49.5	1	11.9876	22.4478	21.7426	0.414013
27	48	1	0.545205	13.19	4	10.7	174	6.5	0.04	1	0	CGN	0	1	1	44.4	1	5.29153	17.396	24.84	0.414141
28	66	1	5.69041	15.68	3.3	10	93	3.3	0.18	0	0	CGN	0	1	1	48.8	1	1.74092	27.728	25.7208	0.41704
29	60	1	0.49589	10.92	4.3	11.4	159	4.9	0.09	0	1	CGN	0	1	0	46.9	1	9.58742	16.6016	22.287	0.421965
30	34	1	0.50411	9.53	4	13.4	164	6	0.15	1	0	CGN	0	1	0	44	1	0.740767	25.0967	22.7951	0.423077
31	59	1	9.33973	10.92	3.6	13	187	5.4	0.06	1	0	CGN	0	1	0	52.2	1	0.641408	19.8642	22.0003	0.426829
32	37	1	11.9562	15.67	3.7	10.6	141	8	0.13	1	1	DM	0	1	1	52.1	1	6.82218	30.2768	27.1323	0.426877
33	56	1	0.553425	12.74	3.9	13.1	151	6.3	0.05	0	0	DM	1	1	0	47.5	1	5.36829	23.1413	24.0201	0.441315
34	21	1	1.16712	13.9	4.4	10	140	7.4	0.08	0	0	Others	0	1	0	48.5	1	8.82213	16.8032	26.9456	0.442857
35	60	1	0.546702	8.65	3.8	10	110	4.9	0.06	1	1	DM	1	1	0	45.5	1	1.8533	26.3958	20.5071	0.450644
36	63	1	0.558904	13.21	3.6	12.8	123	6.7	0.14	0	0	Others	0	1	1	51.2	1	2.5298	24.3945	23.982	0.46789
37	48	1	10.8301	10.17	3.8	12.7	61	5.9	0.24	0	0	Nephro Sc	0	1	0	47.5	1	7.95994	26.8923	22.5055	0.471429
38	33	0	0.520548	10.46	3.8	11.9	179	5.6	0.02	1	1	Others	0	0	0	31	1	7.65057	15.1666	22.469	0.474074
39	53	1	10.0219	9.96	2.9	11.4	173	7.1	0.37	0	1	Others	0	1	0	42.7	1	4.02585	15.5489	21.3562	0.474576
40	64	1	1.52055	8.88	3.6	11.9	150	5.6	0.05	0	0	Nephro Sc	0	1	1	48.2	1	1.14278	19.1917	20.4065	0.475
41	19	1	0.539726	14.4	4.4	12.1	118	4.2	0.06	0	0	CGN	0	1	0	46.2	1	9.07227	21.7347	27.5562	0.489712
42	56	0	5.38082	12.01	3.8	9.9	142	5.9	0.31	0	0	CGN	0	1	0	47.6	1	0.496082	24.6145	21.9721	0.492537
43	60	1	0.580822	9.68	3.8	12.6	147	7.6	0.12	1	1	DM	1	1	0	43.8	0	8.72989	25.3203	21.3198	0.5
44	68	1	0.515068	14.55	3.5	11.6	141	6.4	4.18	1	1	DM	1	1	0	43.6	1	5.46603	22.5827	24.6675	0.504167
45	56	1	0.5	10.86	3.4	10.9	106	4.5	0.02	0	1	DM	1	1	0	40.2	1	2.25773	22.3094	22.5194	0.508333
46	71	1	0.515068	10.75	3.9	11	103	6	0.07	0	0	DM	1	1	0	49.1	1	3.70199	24.5956	21.4803	0.50996
47	38	0	9.39452	9.16	4	10.1	153	4.7	0.03	0	0	DM	1	1	1	43.9	1	6.86625	21.4309	20.7365	0.513514
48	57	1	0.542466	11.23	4	10.9	172	6.1	0.17	0	0	DM	1	1	1	46.4	1	2.60847	31.9652	22.7634	0.525424
49	72	0	2.44384	11.3	3.8	8.9	156	5.2	0.07	0	0	CGN	0	1	1	48.3	1	5.98756	19.4889	20.753	0.530612
50	63	1	0.50411	9.66	3.6	11.9	117	6.3	0.03	0	1	DM	1	1	1	51.3	1	2.81758	17.2703	21.1297	0.531073
51	59	0	6.50685	10.97	3.5	10.1	146	5.8	0.21	0	0	DM	1	1	1	51.1	1	11.9876	26.6193	21.3506	0.532258
52	40	1	0.5	12.51	4.3	11.3	117	7	0.2	0	0	DM	1	1	1	41.1	1	6.67237	26.8508	24.8008	0.539519
53	51	1	9.85205	11.2	3.8	10.1	159	5.5	0.04	0	1	DM	1	1	0	44.2	1	1.9427	22.0386	23.0685	0.543011
54	64	0	16.1412	11.73	3.9	10.9	111	4.7	0.11	0	0	CGN	0	1	0	48.1	1	11.9492	20.7908	21.5937	0.546154
55	66	1	2.76681	11.6	3.5	10.4	119	4.1	0.06	0	0	DM	1	1	0	49.2	1	2.32086	28.0557	22.33	0.546559
56	46	0	0.613699	8.88	3.7	11.7	154	6.1	0.03	0	0	DM	1	1	1	45.7	1	2.70248	23.9249	20.4149	0.548571
57	54	1	2.73425	13.05	4	9.4	116	5.9	0.18	0	0	CGN	0	1	1	55	1	4.21945	20.1323	24.1877	0.55144
58	60	1	5.92603	12.45	3.8	9.8	128	6.9	0.11	0	1	CGN	0	1	1	50.9	1	1.23144	22.0703	23.512	0.553846
59	44	1	0.713837	9.51	3.5	10.4	175	4.2	0.16	1	1	DM	1	1	0	49.6	1	1.82315	24.5089	22.1514	0.553991
60	47	1	11.3123	12.76	3.8	9.7	157	5	0.27	0	0	DM	1	1	0	53	1	1.55363	27.3982	24.5703	0.55914
61	73	1	6.26849	12.67	3.5	9.6	124	4.7	0.29	0	0	Nephro Sc	0	1	1	45.3	1	2.43396	17.5097	22.9143	0.561224
62	38	1	3.87945	12.96	3.7	10.9	156	6.8	0.18	0	0	DM	1	0	0	52.8	1	11.9682	28.3268	25.3372	0.56621
63	28	0	0.560554	13.59	3.3	9.9	233	5.6	0.37	0	0	Others	0	0	1	52.6	1	0.0942409	23.311	25.2272	0.56875
64	74	0	1.14521	4.65	4	11.9	183	4	0.23	0	0	CGN	0	1	1	51.2	1	9.06972	18.6929	15.3755	0.319149
65	52	0	0.589041	6.66	3.5	10.2	183	4.6	4.07	0	0	CGN	1	1	1	56.4	1	4.68056	17.0966	18.2663	0.340741
66	76	0	0.530471	8.23	3.6	11.8	159	6.3	0.02	0	0	Others	0	0	0	48.4	1	1.28597	15.0109	17.9838	0.341085
67	76	0	0.619178	8.51	3.1	12.1	207	4.3	0.06	0	0	CGN	0	1	0	49.9	1	3.16275	19.4991	18.2236	0.348148
68	66	0	8.45205	10.37	4	10	215	4.4	0.3	0	0	CGN	0	0	0	50.4	1	7.03411	21.258	20.3556	0.352518
69	51	0	9.5863	9.38	3.4	9.7	143	5.7	0.11	0	0	CGN	0	1	0	46.8	0	5.59289	16.4467	19.9209	0.368421
70	68	0	0.861924	6.94	3.6	11.8	219	5.3	0.05	0	0	Nephro Sc	1	1	0	46.8	1	5.12164	18.6478	17.5131	0.386667
71	67	1	0.919507	8.1	3.9	12.5	153	6	0.38	1	0	DM	1	1	1	49.9	0	4.54625	20.1951	19.6331	0.393258
72	69	0	0.6	3.93	4.1	13.2	161	5.1	0.03	0	0	DM	1	1	1	57.1	1	7.40383	23.243	15.0343	0.395062
73	75	1	0.580822	5.26	3.5	11.7	199	3.7	0.03	0	0	DM	1	1	0	53.7	1	3.46969	19.9546	16.8568	0.403509
74	52	0	0.542466	7.8	3.6	12.2	204	6.1	0.03	1	0	DM	1	1	1	46.3	1	4.27775	24.3865	19.1823	0.404255
75	63	1	0.49589	7.84	4.1	12.3	119	4.6	0.18	0	0	DM	1	1	0	46.3	1	4.23871	26.6299	19.7125	0.405622
76	56	1	6.69589	2.72	4.1	11.8	179	3.8	0.14	1	1	CGN	0	1	1	42.8	1	6.87987	21.427	15.6958	0.40678
77	40	1	5.99159	7.16	4.3	13.4	214	4	0.22	0	1	CGN	0	1	1	40.7	1	6.80841	28.7197	20.2265	0.407609
78	73	1	9.23014	8.5	3.8	10.1	140	3.9	0.19	0	0	CGN	0	1	1	58.1	0	3.25606	15.8608	19.6444	0.432836
79	71	0	14.2904	9.22	3.5	10.2	166	4.7	2.08	0	0	CGN	0	1	1	51.5	1	1.3902	17.5605	19.1988	0.43609
80	60	0	0.561644	7.93	3.9	11	145	4	0.04	0	0	DM	1	1	0	49.8	1	4.54647	25.1359	18.8137	0.439306
81	56	0	1.36438	9.13	3.7	8.6	134	6.4	0.12	0	1	DM	1	1	1	42.2	1	6.68618	20.2622	19.9859	0.448276
82	43	0	0.550685	8.37	3.4	12.5	135	4.2	0.16	0	0	Nephro Sc	0	1	0	55.4	1	0.820225	14.7379	20.1404	0.455224
83	68	1	0.924745	4.13	3.9	11.9	149	5.1	0.35	0	1	DM	1	1	1	45	1	2.13005	29.7616	16.4775	0.455882
84	76	1	0.517808	9.52	3.8	11.7	122	5.7	0.32	0	0	Nephro Sc	0	1	1	46.3	0	8.64223	22.6644	20.2544	0.457014
85	70	1	0.734247	5.73	3.6	12.4	184	4.8	0.25	1	1	Nephro Sc	0	1	1	43.8	0	9.49701	32.0531	17.6012	0.46
86	51	0	2.11233	7.39	3.8	10	192	3.9	0.03	0	0	DM	1	1	1	39	1	11.9875	20.3454	18.8965	0.463855
87	53	0	3.68923	8.48	4.2	10.1	180	3.5	9.24	0	0	DM	1	1	0	49.4	0	10.8697	18.4202	19.6234	0.465278
88	73	0	3.32603	8.04	3.3	9.7	123	3.5	0.35	0	0	CGN	0	1	1	56.9	0	2.72733	14.1973	18.0585	0.466165
89	72	0	0.561644	6.98	3.5	9.8	173	5.4	0.26	0	0	CGN	0	1	1	51.2	1	11.0477	24.9408	17.3129	0.470968
90	69	1	0.50411	7.47	4	11.4	213	5.9	0.24	0	0	CGN	0	1	1	50.5	1	3.73537	20.0184	19.0271	0.471264
91	64	0	0.922196	7.22	3.7	9.6	287	4.7	0.32	1	1	Others	1	1	1	47.1	0	2.24767	28.5156	18.0146	0.472222
92	78	1	0.506849	5.95	3.7	10.8	226	5.4	0.07	0	0	DM	1	1	0	44.4	1	2.93266	23.0097	17.2986	0.477778
93	79	1	0.512329	4.37	3.2	11.1	152	3.1	0.04	0	0	CGN	0	1	0	50.1	0	1.66409	21.9458	15.9837	0.481865
94	72	1	0.567123	4.02	4	11.8	183	3.4	0.13	0	1	CGN	0	1	1	51.1	0	5.12704	28.4429	16.0718	0.482759
95	63	0	0.580822	4.75	3	13	126	4.2	0.68	0	1	DM	1	1	1	50.7	1	5.04499	31.6614	16.1269	0.486339
96	54	1	0.545205	6.93	4.1	11.4	136	4.5	0.05	0	0	DM	1	1	1	44.8	1	1.09696	30.1181	19.5261	0.49187
97	78	0	1.64932	8.95	3.8	7.4	171	3	5.01	0	0	DM	1	1	1	53.6	1	2.68881	22.527	18.5789	0.492857
98	76	1	1.91392	5.08	4.1	10.7	211	3.4	0.44	1	0	DM	1	1	1	55.6	0	5.76279	19.6643	16.6244	0.493151
99	79	1	8.04255	9.8	3.2	10.8	125	4.1	0.11	1	1	Nephro Sc	1	1	1	53.9	0	7.14645	18.7888	20.3224	0.496774
100	69	1	2.12202	9.01	3.8	9.2	171	6.9	0.25	1	0	Nephro Sc	0	1	0	45.3	1	5.86702	23.2861	20.1205	0.5
101	68	0	0.5195	7.75	3.7	11.8	180	4.6	0.02	1	0	DM	1	1	1	45.9	1	2.1079	21.3675	18.1895	0.503145
102	54	0	0.56333	7.73	3.4	12.5	150	8.8	0.03	0	0	Others	0	1	1	49.9	1	1.68873	17.8015	19.0224	0.510949
103	75	0	1.21918	6.73	3.5	9.8	191	3.8	0.04	0	0	CGN	0	1	1	46.1	1	1.35451	28.3807	16.9277	0.513889
104	80	1	0.657534	9.02	3.6	8.4	114	4.2	0.21	1	1	DM	1	1	1	42.5	1	11.297	25.0865	19.6074	0.517699
105	72	1	0.624658	7.05	3.4	10.2	146	4.2	0.23	0	1	DM	1	1	0	47.9	1	3.43398	22.4334	18.5412	0.521739
106	73	0	5.80822	9.55	3.4	10.1	147	6.8	0.84	0	1	DM	1	1	1	59.6	0	0.708023	39.2286	19.3449	0.524752
107	73	0	2.05753	9.33	3.6	9.6	173	6.1	0.17	0	0	CGN	0	1	1	54.5	1	1.10257	23.3893	19.0911	0.533784
108	76	0	1.50959	8.24	3.8	9.6	183	5.7	0.13	0	0	Nephro Sc	0	1	0	57.2	0	0.444966	18.0789	18.009	0.541284
109	63	0	3.6137	4.42	3.7	11.4	185	5.9	0.09	0	0	DM	1	1	1	58.2	1	2.74082	23.5495	15.5971	0.543307
110	67	1	1.77808	5.65	3.6	11.4	177	4.4	1.05	0	1	DM	0	1	1	46.8	1	11.9848	23.9998	17.7123	0.544444
111	81	0	0.567123	4.82	3.3	9.2	129	4.6	0.26	0	0	CGN	0	1	1	54.9	0	4.31068	21.3163	15.0735	0.546763
112	77	0	0.534247	5.93	3	11	142	3.7	0.03	0	0	Nephro Sc	0	1	1	53.1	1	3.31626	21.3333	16.2109	0.546763
113	85	0	1.14674	7.56	3.7	9.2	186	6.4	0.08	0	0	CGN	0	1	1	50.6	1	4.20943	18.1122	16.9077	0.550847
114	54	1	0.632877	5.16	3.7	11.1	219	3.7	0.6	0	0	DM	1	1	0	51.1	1	4.94912	25.4028	18.0564	0.552174
115	73	1	0.632877	7.63	3.7	8.9	167	4.9	0.27	0	1	Others	0	1	0	51.9	1	4.982	23.4069	18.9374	0.556098
116	69	1	0.903832	8.6	3.7	10.4	173	5.2	0.06	1	1	Nephro Sc	1	1	0	41.7	1	5.19757	19.4362	19.9998	0.559242
117	68	0	0.536986	8.55	3.9	11.4	140	5.4	0.3	0	0	DM	1	0	1	64.4	0	2.80942	25.5556	18.8338	0.560284
118	68	1	0.5	6.92	4	10.5	178	5.1	0.11	0	0	DM	1	1	1	59.2	1	1.14364	26.6093	18.658	0.561404
119	75	1	0.545205	8.16	3.9	13	166	7.1	0.09	0	1	DM	1	1	1	52.2	1	3.67233	22.3081	19.1669	0.561497
120	42	0	0.539726	7.79	3.5	10.2	205	5	2.65	0	0	DM	1	1	1	49.8	1	5.65774	35.2617	19.8097	0.565854
121	73	1	0.517808	5.14	3.7	11	217	4.6	0.1	1	0	Nephro Sc	0	1	1	49.8	1	2.39568	20.8798	16.8746	0.568421
122	65	1	10.5342	12.79	3.8	11.5	201	7.6	0.23	0	0	Nephro Sc	0	1	0	49.9	1	10.8175	17.2308	22.822	0.57672
123	74	1	0.544078	10.25	3.3	11	122	5	0.03	0	0	Others	0	1	0	52.1	1	1.0751	19.2662	20.8751	0.580645
124	47	1	9.03288	13.48	3.9	11.7	133	6.7	0.18	1	0	DM	1	1	1	43.6	0	0.860453	23.7823	24.7801	0.6
125	67	1	6.17686	9.83	3.6	8.5	149	6.2	0.24	0	0	DM	1	1	1	52.2	0	2.94369	19.7941	20.6174	0.607362
126	49	1	4.58904	13.97	3.5	10.4	124	6.4	0.17	0	0	Nephro Sc	0	1	1	42.4	1	4.31527	24.4418	25.1139	0.608295
127	59	1	1.23452	8.69	3.8	11.9	168	7	0.33	1	0	DM	1	1	0	43.9	1	9.1463	19.279	20.522	0.609589
128	45	1	0.50137	9.37	3.7	9.5	104	5.5	0.03	0	0	DM	1	1	1	49	1	3.45041	27.4589	22.002	0.622807
129	70	1	4.75762	11.39	3.8	10.7	143	3.5	1.1	0	1	DM	1	1	1	53.4	0	1.41499	26.5914	22.1468	0.623529
130	76	1	2.98508	10.15	3.6	9.7	137	4.3	0.06	0	0	Nephro Sc	0	1	1	45	0	5.03682	18.6892	20.7968	0.625
131	67	1	2.21918	11.31	4	10.9	181	4.1	0.58	0	0	CGN	0	1	0	48.8	0	10.1766	21.5927	22.2902	0.63
132	58	1	8.34127	9.81	3.9	11	155	4.7	0.05	0	1	DM	1	1	1	48.6	0	6.54914	17.3373	20.989	0.633803
133	75	1	5.08767	13.39	3.6	11.6	122	3.5	0.06	0	0	CGN	0	0	0	49.3	1	5.86703	22.3916	23.3847	0.634615
134	55	1	20.89	11.72	3.6	10.6	154	4.9	0.06	0	0	CGN	1	1	0	48.2	0	2.80313	19.8177	22.8876	0.664975
135	46	1	0.520548	8.73	3.4	12.3	183	6.9	0.13	0	0	DM	1	1	1	41.5	1	2.55099	27.4348	21.434	0.667883
136	80	1	0.553425	11.59	3.2	9.8	136	6	0.55	0	0	CGN	0	1	1	49.5	1	2.64222	21.9532	21.6533	0.675497
137	74	1	5.36986	10.46	3.3	11.1	110	6.8	0.21	0	0	DM	1	1	0	50.5	0	2.77584	25.6245	20.924	0.677966
138	81	1	0.542466	12.27	3.2	10.8	111	5.1	0.46	1	0	Nephro Sc	0	0	0	46.5	1	3.69973	24.8585	22.0831	0.685714
139	64	1	12.7504	11.28	3.4	9.5	145	5.3	0.08	0	0	DM	1	1	1	57.6	0	2.95649	22.2398	22.0068	0.69186
140	67	1	9.15068	12.24	4	11.6	169	5.7	0.04	0	1	Nephro Sc	0	1	1	53	0	1.951	18.5342	22.6931	0.705556
141	71	1	2.56582	11.52	3.6	11.2	117	4	0.02	0	1	CGN	0	1	0	43.7	0	11.5766	17.2845	22.1272	0.708571
142	44	0	3.14521	10.78	3.7	9.6	161	4.9	0.04	0	0	DM	1	1	0	45.5	1	11.9875	20.557	22.0189	0.729927
143	73	1	0.657534	10.86	3.9	9.1	200	4.6	0.21	0	0	CGN	0	1	1	52.8	1	5.6204	21.3839	21.439	0.740741
144	68	1	5.92603	13.23	3.2	10.9	253	7.3	1.19	0	0	Nephro Sc	0	1	1	54.8	0	3.40396	27.0238	23.6713	0.74269
145	58	1	11.0986	9.01	3.7	10.3	162	2.9	0.34	1	0	CGN	1	1	1	56.5	1	2.21981	25.3902	20.5523	0.743421
146	54	1	12.6866	10.36	3.4	11.3	124	3.7	1.13	1	0	CGN	0	1	1	47.3	0	4.43942	19.1001	22.093	0.769231
147	63	1	8.69041	9.77	3.5	8.8	139	4.1	0.26	0	0	DM	1	1	1	48.9	0	10.0396	25.6464	21.2292	0.815029
148	63	1	1.71781	11.15	2.8	11	112	8.4	2.4	0	1	Nephro Sc	0	1	0	42.3	0	0.672444	19.0311	22.2244	0.831169
149	65	1	9.96164	9.92	3.8	10.2	204	5	0.33	1	0	Nephro Sc	0	1	1	49.9	1	3.36781	23.2166	20.9636	0.835165
150	78	1	5.69191	12.87	3.6	10.6	165	7	0.9	1	1	CGN	0	1	1	51.2	0	1.98206	27.7264	22.8308	0.837037
151	68	1	0.517808	10.46	3.5	13.6	182	3.6	1.67	0	0	CGN	0	1	1	55.1	0	0.450457	15.7768	21.4683	0.852349
152	65	1	15.7906	11.88	3.9	9.2	158	4	0.45	1	0	DM	1	1	1	46.1	0	3.89435	24.0822	22.7959	0.972222
153	85	1	0.613699	2.21	3.4	11.8	143	4	0.54	0	0	DM	1	1	1	54	0	1.82026	19.6235	13.8665	0.571429
154	76	0	1.00443	8.8	4	11.6	190	4.1	0.06	0	0	CGN	0	1	1	50.9	0	7.66133	15.7218	18.5444	0.57377
155	72	0	0.760571	5.69	3.5	10.6	174	3.3	0.08	0	0	DM	1	1	1	43.7	0	1.61203	19.433	16.3038	0.574194
156	53	1	0.586301	6.49	3.6	12	145	4.3	0.11	0	0	Others	0	1	1	44.9	1	5.07703	19.2986	19.2067	0.576531
157	79	1	0.5	7.72	3.6	12	157	4.5	0.65	0	0	CGN	0	1	1	55.7	0	2.99565	17.885	18.5946	0.581395
158	69	1	0.523288	7.12	3.7	10.9	188	3.8	0.17	0	1	Others	0	1	1	42.4	1	2.37646	18.3497	18.7548	0.585034
159	64	0	0.783562	8.88	3.7	8.7	160	7	0.06	0	0	DM	1	1	1	52.6	1	5.19571	24.1217	19.2685	0.590361
160	65	1	0.649315	7.69	3.8	11.3	166	5.1	0.35	0	0	Others	0	1	1	43.8	0	5.24217	20.3319	19.5193	0.592593
161	73	0	2.83979	5.95	2.8	11.2	106	6.2	0.99	0	0	Nephro Sc	0	0	0	52.2	1	4.71638	22.317	16.2727	0.596491
162	66	1	0.578082	4.91	3.9	11.2	127	4.5	0.04	0	1	DM	1	1	1	44	1	4.23407	20.0773	17.2104	0.596591
163	73	1	0.772603	7.11	3.3	10.7	141	4.8	0.11	0	0	DM	1	1	1	45.2	1	1.41222	24.6094	18.4632	0.611429
164	75	0	10.1397	6.35	3.1	8.9	136	2.6	0.23	0	0	CGN	0	1	0	52.6	0	1.86978	24.3617	16.6883	0.61194
165	71	1	0.539726	8.72	3.6	11.4	152	5.3	0.12	1	0	DM	1	1	0	48.8	1	1.74349	24.0055	19.9108	0.613757
166	70	0	12.1248	9.57	3.8	9.2	140	5.8	0.08	0	0	DM	1	1	1	52.6	0	2.08886	22.6409	19.0054	0.61745
167	72	1	0.561644	5.48	4.3	11.7	196	4.1	0.02	0	1	DM	1	1	0	42.9	0	2.319	18.8246	16.8781	0.619318
168	57	0	4.78239	8.13	3.6	11.3	141	4.6	0.04	0	0	DM	1	1	1	50.4	0	8.68609	22.9757	19.0417	0.621795
169	80	1	0.605479	7.2	3.8	11.4	199	6.3	0.05	1	0	DM	1	1	1	54	0	1.71348	18.0511	18.1714	0.630137
170	69	0	1.9776	8.11	3.7	11	185	2.9	0.2	0	0	Others	0	1	1	49.8	1	6.38678	20.7198	18.2946	0.636364
171	75	1	0.963236	8.75	3.9	10.6	166	4.3	0.05	1	0	Nephro Sc	0	1	1	55.3	0	4.11896	22.6003	19.6128	0.638158
172	74	1	0.59726	4.62	3.7	9.5	135	3.3	0.38	0	0	DM	1	1	1	56.6	1	2.43959	21.1073	16.4842	0.64
173	68	1	0.547945	7.4	3.4	11.1	149	5.1	0.48	1	0	DM	1	1	1	48.4	1	6.41762	21.83	19.0765	0.640449
174	42	0	0.558904	8.41	2.7	6.5	152	7.1	0.73	0	0	CGN	0	1	0	43.2	1	2.37654	20.5191	20.2657	0.642857
175	65	1	0.567123	5.83	3.2	11.7	133	4	0.13	1	0	DM	1	1	1	45.6	1	1.09705	21.9363	17.9294	0.651685
176	60	1	0.580822	8.39	3.5	10.3	93	5.3	0.04	0	0	DM	1	1	1	44.7	1	3.00575	23.0204	20.3179	0.654135
177	45	0	0.695272	6.39	3.4	9.6	132	5.2	0.22	1	0	DM	1	1	1	46.9	1	2.02802	25.1177	18.4891	0.654971
178	63	1	38.7879	8.95	3.6	14.4	141	6.3	0.07	0	0	CGN	0	1	0	47.8	0	1.66415	17.7284	20.2496	0.662069
179	75	1	0.578082	4.95	3.9	10.1	126	3.8	0.24	0	1	Nephro Sc	0	1	0	48	1	2.95178	23.7356	16.6307	0.664948
180	71	1	3.78356	8.9	3.4	9.6	109	5.6	0.38	0	1	DM	0	1	1	45.9	1	4.25603	24.3141	19.8269	0.666667
181	72	1	0.52215	6.2	3.5	10	114	6	1.05	1	0	DM	1	1	1	44.6	0	4.84497	21.3382	17.8234	0.675497
182	85	0	1.31396	6.02	3.2	10.8	100	2.9	0.13	0	0	DM	1	1	1	47.6	0	4.93261	18.6115	15.6908	0.689076
183	71	0	0.728767	6.79	3.8	11.2	180	4.1	1.18	0	0	Nephro Sc	0	1	0	55.4	0	0.957272	16.4412	17.1591	0.694656
184	56	1	0.609753	5.42	3.6	10.6	118	6.1	0.05	1	1	DM	1	1	1	56.8	1	1.86422	35.8127	18.5832	0.696429
185	58	0	1.00548	7.19	3.8	8.9	178	5	0.06	0	0	DM	1	1	1	46.2	1	5.64771	28.2805	18.326	0.701987
186	77	1	2.79598	9.79	3.6	12.1	123	4.6	0.31	0	1	CGN	0	1	1	57.1	0	2.21218	19.1484	20.3903	0.704698
187	70	1	0.608219	4.38	3.8	9.9	236	3.3	0.28	0	0	DM	1	1	1	50.3	1	5.61959	24.5446	16.4941	0.717949
188	68	0	4.13151	7.32	3.7	9.2	183	4.2	0.47	0	0	Nephro Sc	0	1	1	50.4	0	2.02594	27.6619	17.924	0.724638
189	58	1	0.5	7.52	3	10.4	126	4.2	0.31	0	0	Nephro Sc	0	1	0	47.4	0	0.510766	25.4325	19.7478	0.725275
190	77	0	0.534247	6.79	2.8	5.9	92	5.1	5.21	0	1	Nephro Sc	0	1	1	53.4	0	1.95174	20.8933	16.898	0.746575
191	85	1	3.97414	6.55	3.7	11	95	5.5	0.36	1	1	Nephro Sc	0	1	1	49.1	0	3.14093	20.3954	17.1004	0.748092
192	77	1	0.637169	7.59	3.5	6.6	113	4.4	0.86	0	0	DM	1	1	1	44.8	0	3.41215	23.6829	18.6784	0.755952
193	72	1	3.88493	9.4	3.6	11.5	190	3.9	1.25	0	0	DM	1	1	1	45	1	3.15721	24.577	20.1884	0.760234
194	77	1	0.5	4.78	3.4	10.7	122	4.5	0.03	0	1	Nephro Sc	0	1	1	46.4	1	3.46953	20.9298	16.3962	0.76129
195	65	1	0.723288	7.94	3.7	10.5	146	4.1	0.18	0	0	DM	1	1	1	51.1	1	4.44784	26.6749	19.7081	0.764331
196	65	1	0.830137	7.2	3.2	10	228	4.1	1.26	0	0	DM	1	1	1	50.8	0	0.247584	21.1553	19.0078	0.771574
197	88	0	0.545205	3.32	3.8	11.6	138	3.9	0.02	0	0	CGN	0	1	0	63.7	0	2.92709	21.4286	13.4639	0.781513
198	72	1	0.536986	7.84	4	11	173	4.3	0.09	0	0	Nephro Sc	0	1	1	49.5	1	7.22851	19.6593	19.1676	0.789157
199	76	0	0.5	4.36	3.6	9.1	145	4.4	0.03	0	0	DM	1	1	0	60.8	1	1.72714	27.8459	14.9741	0.792857
200	72	1	0.531507	6.38	3.9	13.1	138	6.3	0.04	0	1	DM	1	1	1	50.3	1	0.275156	22.2348	17.9532	0.794444
201	75	1	8.52055	8.24	3.2	9.7	109	4.7	0.79	1	0	Others	0	1	1	52.9	0	1.56565	19.6763	19.3261	0.8
202	64	1	0.558904	6.36	3.6	12.3	175	3.9	0.47	0	0	Nephro Sc	0	1	1	53.3	1	5.04223	21.7784	18.4433	0.806897
203	61	1	0.6	8.58	3.5	10.2	149	4.9	0.45	0	1	DM	1	1	1	52.5	1	4.27506	19.9361	20.3984	0.8125
204	79	1	0.871233	6.86	3.4	10.5	140	5.9	0.5	0	0	Nephro Sc	0	1	1	56	0	0.22593	19.415	17.9028	0.829268
205	80	1	0.6	9.2	3.4	10.8	180	5.8	0.28	1	1	Nephro Sc	0	1	0	49.7	1	7.82026	21.5398	19.6962	0.833333
206	66	0	0.522047	3.5	3.2	10.4	132	3.6	0.02	0	0	DM	1	1	1	61.3	1	1.7848	20.5191	14.9703	0.837696
207	74	1	0.517808	8.39	3.9	9.2	151	7.7	0.12	0	0	CGN	0	1	0	54	0	1.79836	17.2364	19.4265	0.883871
208	74	0	0.564384	6.86	3.6	11.7	124	4.5	0.41	0	0	DM	1	1	0	53.8	0	0.46136	21.2169	17.1236	0.891026
209	73	0	0.539726	5.55	3.5	6.3	158	5.9	0.88	0	0	DM	1	1	0	51.5	0	0.869694	22.6667	16.1376	0.959184
210	80	1	0.831706	7.85	3.6	10.5	130	5.7	0.05	0	0	DM	1	1	0	51.3	0	2.63953	18.5901	18.6746	0.965278
211	67	1	21.0329	9.3	3	11.1	107	5.9	1.18	0	1	CGN	0	1	1	58.4	0	2.03123	22.3474	20.3639	0.984252
212	71	1	0.49589	4.35	4	13	272	2.8	0.55	0	0	Nephro Sc	0	1	1	41.8	0	2.65862	17.6693	16.4292	0.984962
213	84	1	0.572603	5.67	3.4	10.2	89	5.1	0.28	0	0	DM	1	1	1	52.1	0	4.26686	17.7165	16.689	0.986667
214	69	1	0.558904	6.67	3.2	10.3	88	3.2	0.06	1	1	Nephro Sc	1	1	0	49.2	1	5.62041	22.7903	18.3593	0.993289
215	71	0	0.556164	6.09	3.8	12	172	5.3	0.07	0	1	DM	1	1	1	61.2	1	2.47515	22.2656	16.7047	1.01887
216	76	1	6.33867	9.9	2.8	8.1	115	4.4	8.08	1	1	DM	1	1	0	50.6	0	1.78188	24.623	20.1478	1.04908
217	82	1	0.528767	8.28	3.7	10.5	168	3.7	0.06	0	0	DM	1	1	1	49.6	0	1.0559	20.359	19.3001	1.11111
218	78	1	15.2466	9.13	3.6	9.9	142	5.6	1.73	0	1	DM	1	1	1	57.8	0	0.154616	19.9481	19.8064	1.13014
219	70	1	0.528767	6.33	1.9	10.9	139	2.9	4.8	0	0	CGN	0	1	1	49.6	0	0.812112	19.5752	18.114	1.16774
220	85	1	0.523288	6.33	3.7	10.6	116	4.4	0.13	0	0	DM	1	1	0	56.2	1	3.09981	17.5697	17.1878	1.18471
221	81	1	2.60426	5.2	3.4	8.6	122	3.3	0.04	0	0	DM	1	1	1	44.1	1	2.61492	22.2222	16.3452	1.2069
222	79	1	20.5808	6.81	3	13.2	148	3.1	1.21	0	0	CGN	0	1	1	49.7	0	2.44786	18.6759	17.8749	1.23301
223	80	1	0.50137	4.11	3.4	8.9	139	3.9	0.12	0	0	DM	1	1	1	56	0	2.9601	20.6131	15.7252	1.26667
224	75	0	0.5	3.19	2.7	10.1	232	1.3	0.13	0	0	DM	1	1	1	51.8	0	0.801086	15.5398	14.0491	1.28571
